# Supplementary material for: The burden of physical disability among patients with newly detected leprosy in Yunnan, China, 1990–2020: A population-based, cross-sectional survey
Source: PLoS Negl Trop Dis. 2022 Oct 11;16(10):e0010719. doi: 10.1371/journal.pntd.0010719 (PMC9553049; doi:10.1371/journal.pntd.0010719)
Supplement: S1 Table — (XLS) [file pntd.0010719.s001.xls]

## Sheet: Sheet4
S1 Table. Diagnostic Durations and Early Detection Rates of Newly Detected Leprosy Cases in Yunnan, China, 1990-2020.
Year	Diagnostic duration (months)					Early Diagnosis
	Median	IQR	Min-Max	Mean±SD	95% CI of mean	n	%
1990	20	10-42	1-413	37.63±51.06	33.85-41.41	303/703	0.431
1991	19	10-37	1-418	37.04±32.45	32.45-41.63	285/590	0.4831
1992	16	8-34	1-402	30.84±43.26	27.43-34.25	323/621	0.5201
1993	15	8-33	1-302	26.51±35.27	23.35-29.68	248/479	0.5178
1994	15	8-29	1-270	25.26±32.17	22.37-28.15	253/479	0.5282
1995	16	9-32	1-496	29.67±45.48	25.37-33.96	219/433	0.5058
1996	15	6-29	1-297	27.27±39.27	23.80-30.74	286/494	0.5789
1997	14	7-28	1-506	27.52±44.91	22.88-32.16	197/362	0.5442
1998	14	7-27	1-350	23.89±33.86	21.43-26.34	447/735	0.6082
1999	16	9-27	1-535	27.35±44.93	23.36-31.33	306/491	0.6232
2000	19	8-30	1-516	26.36±37.51	22.59-30.13	253/382	0.6623
2001	17	7-30	1-188	24.39±26.97	21.70-27.08	205/388	0.5284
2002	16	9-33	1-540	29.75±43.90	25.19-34.32	187/358	0.5235
2003	16.5	8.25-34	1-655	31.35±53.59	25.73-36.97	184/353	0.5212
2004	16	8-29.5	1-246	25.39±30.96	22.07-28.71	197/337	0.5846
2005	15	8-28	1-388	25.33±34.86	21.93-28.73	238/407	0.5848
2006	16	9-32	1-204	26.73±30.99	23.55-29.92	212/366	0.5792
2007	15	7-29	1-216	23.87±26.80	21.02-26.71	210/344	0.6105
2008	16	8-29	1-554	27.87±47.79	23.13-32.61	244/393	0.6209
2009	15	9-31	1-528	29.78±47.58	24.55-35.00	203/321	0.6313
2010	15.5	8-35	1-361	28.83±36.97	24.00-33.65	104/228	0.4561
2011	17	9-31	1-281	28.98±38.97	24.42-33.54	154/283	0.5442
2012	17	9-34.25	1-241	29.34±35.57	24.72-33.96	130/230	0.5652
2013	14	7.5-27.5	1-341	25.77±38.90	20.83-30.70	149/241	0.6183
2014	15	7-26.75	1-364	26.87±41.36	21.22-32.52	129/208	0.6202
2015	13	7-25	1-340	22.38±34.00	17.47-27.29	126/187	0.6738
2016	15	8-26	1-273	27.03±36.54	21.50-32.56	111/170	0.6529
2017	12	6-27	1-173	22.21±29.85	17.54-26.89	105/159	0.6604
2018	14	7-25	1-238	22.05±28.86	17.73-26.36	116/174	0.6667
2019	13	6.25-25.75	1-193	20.18±25.20	15.90-24.45	95/136	0.6985
2020	8	4-14	1-186	14.19±22.33	10.14-18.25	90/119	0.7563
