# Supplementary material for: The burden of physical disability among patients with newly detected leprosy in Yunnan, China, 1990–2020: A population-based, cross-sectional survey
Source: PLoS Negl Trop Dis. 2022 Oct 11;16(10):e0010719. doi: 10.1371/journal.pntd.0010719 (PMC9553049; doi:10.1371/journal.pntd.0010719)
Supplement: S2 Table — (XLS) [file pntd.0010719.s002.xls]

## Sheet: Sheet1
S2 Table. Rates and Proportions of Physical Disabilities Among Newly Detected Leprosy Cases in Yunnan, China, 1990-2020.
Years	Rate of physical disability			Proportion (%)
	(per 1 million population)
	G1D	G2D	Physical disability	G1D	G2D	Physical disability
1990	2.83	5.41	8.24	0.1465	0.2802	0.4267
1991	1.82	3.94	5.76	0.1153	0.2492	0.3644
1992	1.86	4.25	6.11	0.1127	0.2576	0.3704
1993	1.26	3.26	4.52	0.1002	0.2589	0.3591
1994	1.67	3.28	4.95	0.1336	0.263	0.3967
1995	1.14	3.1	4.23	0.1016	0.2771	0.3788
1996	1.24	2.76	3.99	0.0972	0.2166	0.3138
1997	0.84	2.1	2.94	0.0912	0.2293	0.3204
1998	1.08	3.12	4.2	0.0585	0.1687	0.2272
1999	0.92	2.16	3.08	0.0774	0.1813	0.2587
2000	0.61	1.74	2.35	0.0654	0.1859	0.2513
2001	0.66	1.83	2.48	0.0696	0.1933	0.2629
2002	0.68	1.59	2.27	0.0782	0.1844	0.2626
2003	0.41	1.46	1.87	0.0482	0.1728	0.221
2004	0.52	1.58	2.1	0.0653	0.1988	0.2641
2005	0.7	1.57	2.27	0.0762	0.172	0.2482
2006	0.74	1.65	2.39	0.0902	0.2022	0.2923
2007	1.02	1.46	2.48	0.1337	0.1919	0.3256
2008	0.66	1.39	2.05	0.0763	0.1603	0.2366
2009	0.77	1.36	2.12	0.109	0.1931	0.3022
2010	0.83	1.59	2.41	0.1667	0.3202	0.4868
2011	0.89	1.81	2.7	0.1449	0.2933	0.4382
2012	0.84	1.17	2.01	0.1696	0.2348	0.4043
2013	0.75	0.92	1.67	0.1452	0.1784	0.3237
2014	0.75	0.81	1.56	0.1683	0.1827	0.351
2015	0.57	0.64	1.21	0.1444	0.1604	0.3048
2016	0.46	0.59	1.05	0.1294	0.1647	0.2941
2017	0.55	0.42	0.96	0.1635	0.1258	0.2893
2018	0.67	0.38	1.04	0.1839	0.1034	0.2874
2019	0.35	0.35	0.7	0.125	0.125	0.25
2020	0.29	0.25	0.54	0.1176	0.1008	0.2185
