# Supplementary material for: The burden of physical disability among patients with newly detected leprosy in Yunnan, China, 1990–2020: A population-based, cross-sectional survey
Source: PLoS Negl Trop Dis. 2022 Oct 11;16(10):e0010719. doi: 10.1371/journal.pntd.0010719 (PMC9553049; doi:10.1371/journal.pntd.0010719)
Supplement: S3 Table — (XLS) [file pntd.0010719.s003.xls]

## Sheet: Sheet1
S3 Table. WHO Leprosy Indicators of Physical Disability Among Newly Detected Leprosy Cases in Yunnan, China, 1990-2020.
Counties (n,%)		G2D			G1D			Physical disability
Rate (per 1 million population)		1990-2020	1990-2003	2004-2020	1990-2020	1990-2003	2004-2020	1990-2020	1990-2003	2004-2020
Very low	<2 per million	36 ( 29.27% )	48 (39.02%)	72 (58.54%)	60 (54.05%)	77 (69.37%)	64 (57.66%)	23 (18.40%)	38 (30.40%)	57 (45.60%)
Low	2-3.99 per million	20 (16.26%)	20 (16.26%)	25 (20.33%)	14 (12.61%)	13 (11.71%)	24 (21.62%)	24 (19.20%)	22 (17.60%)	27 (21.60%)
Medium	4-7.99 per million	34 (27.64%)	29 (23.58%)	14 (11.38%)	25 (22.52%)	15 (13.51%)	21 (18.92%)	23 (18.40%)	24 (19.20%)	23 (18.40%)
Medium and below	<8 per million	90 (73.71%)	103 (83.74%)	119 (96.75%)	99 (89.19%)	105 (94.59%)	109 (98.20%)	70 (56.00%)	84 (67.20%)	107 (85.60%)
High	8-14.99 per million	22 (17.89%)	15 (12.20%)	4 (3.25%)	9 (8.11)	5 (4.50%)	2 (1.80%)	31 (24.80%)	28 (22.40%)	11 (8.80%)
Very high	≥15 per million	11 (8.94%)	5 (4.07%)	0 (0.00%)	3 (2.70%)	1 (0.90%)	0 (0.00%)	24 (19.20%)	9 (7.20%)	3 (2.40%)
High and very high	≥8 per million	33 (26.83%)	20 (16.26%)	4 (3.25%)	12 (10.81%)	6 (5.40%)	2 (1.80%)	55 (44.00%)	37 (29.60%)	14 (11.20%)
Proportion (%)		1990-2019	1990-2003	2004-2019	1990-2019	1990-2003	2004-2019	1990-2019	1990-2003	2004-2019
Low	0%-19.99%	44 (35.77%)	42 (34.15%)	53 (43.09%)	76 (68.47%)	83 (74.77%)	72 (64.86%)	24 (19.20%)	25 (20.00%)	22 (17.60%)
Moderate	20%-39.99%	66 (53.66% )	60 (48.78%)	51 (41.46%)	29 (26.13%)	23 (20.72%)	27 (24.32%)	47 (37.60%)	51 (40.80%)	43 (34.40%)
High	40%-59.99%	11 (8.94%)	20 (16.26%)	16 (13.01%)	5 (4.50%)	5 (4.50%)	10 (9.00%)	37 (29.60%)	29 (23.20%)	39 (31.20%)
Very high	60%-100%	2 (1.63%)	1 (0.81%)	3 (2.44%)	1 (0.9%)	0 (0.00%)	2 (1.80%)	17 (13.60%)	20 (16.00%)	21 (16.80%)
High and Very high	40%-100%	13 (10.57%)	21 (17.07%)	19 (15.45%)	6 (5.4%)	5 (4.50%)	12 (10.81%)	54 (43.20%)	49 (39.20%)	60 (48.00%)
